# Supplementary material for: Complex carbohydrate utilization by gut bacteria modulates host food consumption
Source: Nat Commun. 2025 Sep 25;16:8408. doi: 10.1038/s41467-025-63372-8 (PMC12462444; doi:10.1038/s41467-025-63372-8)
Supplement: Supplementary file 3 — Source Data [file 41467_2025_63372_MOESM3_ESM.zip]

Archive with 23 entries (22 files):
- 080425 KY Source Data Files/
- 080425 KY Source Data Files/Data S2 - Source Data for Figure 2.xlsx
- __MACOSX/080425 KY Source Data Files/._Data S2 - Source Data for Figure 2.xlsx
- 080425 KY Source Data Files/Data S4 - Source Data for Figure 4.xlsx
- __MACOSX/080425 KY Source Data Files/._Data S4 - Source Data for Figure 4.xlsx
- 080425 KY Source Data Files/Data S11 - Source Data for Extended Data Figure 7.xlsx
- __MACOSX/080425 KY Source Data Files/._Data S11 - Source Data for Extended Data Figure 7.xlsx
- 080425 KY Source Data Files/Data S5 - Source Data for Extended Data Figure 1.xlsx
- __MACOSX/080425 KY Source Data Files/._Data S5 - Source Data for Extended Data Figure 1.xlsx
- 080425 KY Source Data Files/Data S10 - Source Data for Extended Data Figure 6.xlsx
- __MACOSX/080425 KY Source Data Files/._Data S10 - Source Data for Extended Data Figure 6.xlsx
- 080425 KY Source Data Files/Data S1 - Source Data for Figure 1.xlsx
- __MACOSX/080425 KY Source Data Files/._Data S1 - Source Data for Figure 1.xlsx
- 080425 KY Source Data Files/Data S9 - Source Data for Extended Data Figure 5.xlsx
- __MACOSX/080425 KY Source Data Files/._Data S9 - Source Data for Extended Data Figure 5.xlsx
- 080425 KY Source Data Files/Data S3 - Source Data for Figure 3.xlsx
- __MACOSX/080425 KY Source Data Files/._Data S3 - Source Data for Figure 3.xlsx
- 080425 KY Source Data Files/Data S6 - Source Data for Extended Data Figure 2.xlsx
- __MACOSX/080425 KY Source Data Files/._Data S6 - Source Data for Extended Data Figure 2.xlsx
- 080425 KY Source Data Files/Data S7 - Source Data for Extended Data Figure 3.xlsx
- __MACOSX/080425 KY Source Data Files/._Data S7 - Source Data for Extended Data Figure 3.xlsx
- 080425 KY Source Data Files/Data S8 - Source Data for Extended Data Figure 4.xlsx
- __MACOSX/080425 KY Source Data Files/._Data S8 - Source Data for Extended Data Figure 4.xlsx
