# Supplementary material for: Complex carbohydrate utilization by gut bacteria modulates host food consumption
Source: Nat Commun. 2025 Sep 25;16:8408. doi: 10.1038/s41467-025-63372-8 (PMC12462444; doi:10.1038/s41467-025-63372-8)
Supplement: Supplementary file 3 — Source Data [file 41467_2025_63372_MOESM3_ESM.zip › 080425 KY Source Data Files/Data S2 - Source Data for Figure 2.xlsx]

## Sheet: Fig. 2a
Raw data for Fig. 2a: Growth curves for Bt, BtΔsusCD, and BtBo-susCD on fructans
OD600 (optical density at 600 nm) measured at each time point; values for each colony calculated by subtracting its time 0 reading
MM + 0.5% fructose	Bt			BtΔsusCD			BtBo-susCD
Time (hours)	colony #1	colony #2	colony #3	colony #1	colony #2	colony #3	colony #1	colony #2	colony #3
0	0	0	0	0	0	0	0	0	0
2	0.021	0.017	0.016	0.024	0.02	0.017	0.019	0.02	0.015
4	0.07	0.051	0.036	0.089	0.064	0.048	0.067	0.057	0.044
6	0.154	0.138	0.081	0.187	0.147	0.126	0.159	0.138	0.118
8	0.256	0.238	0.169	0.295	0.257	0.22	0.278	0.248	0.213
10	0.319	0.331	0.276	0.341	0.328	0.327	0.351	0.321	0.327
12	0.367	0.383	0.353	0.402	0.375	0.377	0.419	0.369	0.402
14	0.401	0.399	0.388	0.416	0.403	0.42	0.442	0.397	0.43
24	0.241	0.254	0.286	0.219	0.226	0.256	0.273	0.255	0.278
MM + 0.5% inulin	Bt			BtΔsusCD			BtBo-susCD
Time (hours)	colony #1	colony #2	colony #3	colony #1	colony #2	colony #3	colony #1	colony #2	colony #3
0	0	0	0	0	0	0	0	0	0
2	0.005	0.008	0.008	0.001	0.001	0.004	0.019	0.024	0.015
4	-0.006	0.007	0.003	-0.003	0	0.002	0.07	0.068	0.049
6	-0.004	0.003	0.005	0.002	-0.003	0.003	0.164	0.144	0.119
8	-0.009	0.004	0.001	-0.008	-0.006	-0.004	0.273	0.248	0.207
10	-0.008	0.004	0.001	-0.002	-0.002	0.001	0.327	0.315	0.306
12	0.003	0.003	0.003	-0.005	-0.004	0.003	0.37	0.369	0.353
14	0.005	0.002	-0.003	-0.003	-0.005	-0.001	0.396	0.383	0.399
24	-0.014	0.005	0	-0.012	-0.009	0.003	0.218	0.234	0.285
MM + 0.5% pure levan	Bt			BtΔsusCD			BtBo-susCD
Time (hours)	colony #1	colony #2	colony #3	colony #1	colony #2	colony #3	colony #1	colony #2	colony #3
0	0	0	0	0	0	0	0	0	0
2	0.011	0.012	0.011	-0.017	-0.006	0	-0.004	0.003	0.006
4	0.053	0.043	0.023	-0.022	-0.021	-0.009	-0.001	0.005	0.007
6	0.123	0.109	0.042	-0.035	-0.028	-0.02	-0.006	0.003	-0.003
8	0.196	0.19	0.092	-0.044	-0.038	-0.028	-0.003	0.008	0.005
10	0.263	0.269	0.146	-0.057	-0.045	-0.035	-0.008	0.005	0.006
12	0.327	0.322	0.204	-0.067	-0.06	-0.048	-0.011	0	0.002
14	0.325	0.31	0.263	-0.077	-0.071	-0.056	-0.017	-0.004	0.003
24	0.093	0.071	0.113	-0.113	-0.11	-0.097	-0.012	-0.007	-0.002
MM + 0.5% dietary levan	Bt			BtΔsusCD			BtBo-susCD
Time (hours)	colony #1	colony #2	colony #3	colony #1	colony #2	colony #3	colony #1	colony #2	colony #3
0	0	0	0	0	0	0	0	0	0
2	0.03	0.025	0.019	-0.003	-0.003	-0.003	0.019	0.016	0.009
4	0.113	0.091	0.049	-0.007	-0.006	-0.006	0.065	0.053	0.039
6	0.241	0.216	0.141	-0.006	-0.006	-0.007	0.094	0.089	0.081
8	0.386	0.389	0.295	-0.004	-0.004	-0.006	0.118	0.119	0.109
10	0.426	0.444	0.44	0.005	-0.002	-0.004	0.126	0.131	0.137
12	0.384	0.407	0.47	0.011	0.002	0	0.133	0.144	0.146
14	0.28	0.289	0.396	0.026	0.01	0.008	0.14	0.146	0.147
24	0.199	0.217	0.328	0.184	0.105	0.081	0.207	0.212	0.174

## Sheet: Fig. 2b
Raw data for Fig. 2b: Growth curves for BtΔsusCD and BtBo-susCD on fructan diets
CFU (colony forming units) plated at each time point
BtΔsusCD	Inulin diet			Levan diet
Time (hours)	colony #1	colony #2	colony #3	colony #1	colony #2	colony #3
0	6400000	10200000	9200000	5300000	10800000	7500000
4	30000000	18000000	25000000	73500000	4700000	12600000
8	113000000	31000000	43000000	90500000	30000000	20000000
12	113000000	685000000	76500000	145000000	210000000	31000000
16	430000000	88500000	52000000	240000000	230000000	140000000
20	398000000	33000000	65000000	350000000	90500000	181000000
24	43000000	98000000	107000000	156000000	186000000	227000000
BtBo-susCD	Inulin diet			Levan diet
Time (hours)	colony #1	colony #2	colony #3	colony #1	colony #2	colony #3
0	4800000	9750000	5400000	8200000	8500000	4800000
4	41000000	26000000	72500000	99000000	5100000	12400000
8	1250000000	170000000	240000000	860000000	82000000	120000000
12	1100000000	420000000	400000000	990000000	975000000	220000000
16	975000000	760000000	210000000	4700000000	220000000	350000000
20	670000000	117000000	340000000	410000000	106000000	310000000
24	93500000	175000000	151000000	111000000	152000000	277000000

## Sheet: Fig. 2d-e
Raw data for Fig. 2d-e: Average daily diet intake post-colonization for mice colonized with Bt, BtΔsusCD, and BtBo-susCD
		Average daily ID intake (g/day)	Average daily LD intake (g/day)
Bt NF→F	WM1_1	3.25	2.65
	WM2_1	3	2.54545
	WF1_1	3	2.3
	WF2_1	3.16667	3.09091
	WM1_2	2.875	2.9
	WM2_2	3.45833	3.22727
	WF1_2	2.91667	2.65
	WF2_2	3.08333	3.40909
	WM1_3	2.41667	1.95455
	WM2_3	2.75	2.125
	WF1_3	3.20833	2.95455
	WF2_3	2.75	2.45833
Bt F→NF	WM3_1	2.95	2.875
	WM4_1	3.18182	2.95833
	WF3_1	3	2.54167
	WF4_1	3.13636	2.79167
	WM3_2	3.15	2.83333
	WM4_2	2.86364	2.625
	WF3_2	3	2.66667
	WF4_2	3.68182	3.54167
	WM3_3	2.81818	2.79167
	WM4_3	2.33333	2.45833
	WF3_3	3.31818	2.875
	WF4_3	3.25	2.83333
BtΔsusCD ID→LD	KM1_1	2.95833	2.9
	KM2_1	3.125	2.54545
	KF1_1	3.20833	3
	KF2_1	3.08333	2.72727
	KM1_2	2.79167	2.75
	KM2_2	3	2.72727
	KF2_2	2.75	2.7
	KF3_2	2.875	3
	KM1_3	3.5	3
	KM2_3	2.83333	2.70833
	KF1_3	2.70833	2.72727
	KF2_3	3	2.875
BtΔsusCD LD→ID	KM3_1	2.6	2.125
	KM4_1	2.95455	3.5
	KF3_1	2.9	2.95833
	KF4_1	2.90909	2.5
	KM3_2	3.15	2.75
	KM4_2	2.36364	2.58333
	KF4_2	2.95455	2.70833
	KM3_3	3.13636	3.04167
	KM4_3	2.91667	2.66667
	KF3_3	4.04545	3.16667
	KF4_3	3.125	2.79167
BtBo-susCD F→NF	IM1_1	3.45833	2.8
	IM2_1	3.25	2.86364
	IF1_1	3.125	3.05
	IF2_1	3.20833	3.22727
	IM1_2	2.66667	2.7
	IM2_2	3	2.95455
	IF1_2	3.375	3.5
	IF2_2	3.25	2.86364
	IM1_3	2.83333	2.81818
	IM2_3	2.83333	2.58333
	IF1_3	2.95833	2.81818
	IF2_3	3.04167	2.625
BtBo-susCD NF→F	IM3_1	3.2	3.25
	IM4_1	3.36364	4
	IF3_1	2.5	3.04167
	IF4_1	2.63636	2.91667
	IM3_2	2.35	2.70833
	IM4_2	2.68182	3.33333
	IF3_2	3.1	3.25
	IF4_2	3.04545	2.79167
	IM3_3	2.90909	3.625
	IM4_3	2.45833	2.91667
	IF3_3	3.04545	3.41667
	IF4_3	2.625	2.91667
Notes:
W = Bt
K = BtΔsusCD
I = BtBo-susCD
M = male
F = female
x_y where x = mouse # and y = experiment #
NF = non-fermentable
F = fermentable

## Sheet: Fig. 2f
Raw data for Fig. 2f: Overnight diet intake for mice colonized with Bt, BtΔsusCD, and BtBo-susCD
		Overnight ID intake (g)	Overnight LD intake (g)
Bt NF→F	WM1_1	3.5	1.5
	WM2_1	2.5	2.5
	WF1_1	2	2
	WF2_1	1.5	2
	WM1_2	2	2
	WM2_2	3	1.5
	WF1_2	1.5	1
	WF2_2	3.5	1
	WM1_3	3	0.5
	WM2_3	2.5	1
	WF1_3	1.5	3
	WF2_3	1	2
Bt F→NF	WM3_1	2	2
	WM4_1	2	1.5
	WF3_1	2	2
	WF4_1	2.5	1
	WM3_2	3.5	0.5
	WM4_2	1.5	2
	WF3_2	2	0.5
	WF4_2	3	3.5
	WM3_3	1.5	1.5
	WM4_3	1.5	1.5
	WF3_3	2.5	1.5
	WF4_3	4	0.5
BtΔsusCD ID→LD	KM1_1	3	1
	KM2_1	4	1
	KF1_1	3	1.5
	KF2_1	3	1
	KM1_2	1.5	1
	KM2_2	1	2.5
	KF2_2	2.5	2
	KF3_2	1.5	2
	KM1_3	2.5	2
	KM2_3	2	2
	KF1_3	1.5	2
	KF2_3	3	1.5
BtΔsusCD LD→ID	KM3_1	1.5	1.5
	KM4_1	2.5	3.5
	KF3_1	2.5	2
	KF4_1	2.5	1
	KM3_2	1.5	1.5
	KM4_2	2	2
	KF4_2	2	3
	KM3_3	2	2.5
	KM4_3	1	2
	KF3_3	1.5	2.5
	KF4_3	1.5	2.5
BtBo-susCD F→NF	IM1_1	3	1
	IM2_1	3	1
	IF1_1	2	2
	IF2_1	3	3.5
	IM1_2	2	2.5
	IM2_2	2	1
	IF1_2	0.5	1.5
	IF2_2	3	2.5
	IM1_3	1.5	3
	IM2_3	2.5	1
	IF1_3	2	2
	IF2_3	2	1
BtBo-susCD NF→F	IM3_1	3	1
	IM4_1	2.5	3
	IF3_1	2.5	1.5
	IF4_1	2.5	2
	IM3_2	2	2.5
	IM4_2	1.5	4
	IF3_2	1	2.5
	IF4_2	2.5	3.5
	IM3_3	1.5	3.5
	IM4_3	1	3.5
	IF3_3	2	3
	IF4_3	1.5	2.5
Notes:
W = Bt
K = BtΔsusCD
I = BtBo-susCD
M = male
F = female
x_y where x = mouse # and y = experiment #
NF = non-fermentable
F = fermentable
