# Supplementary material for: Complex carbohydrate utilization by gut bacteria modulates host food consumption
Source: Nat Commun. 2025 Sep 25;16:8408. doi: 10.1038/s41467-025-63372-8 (PMC12462444; doi:10.1038/s41467-025-63372-8)
Supplement: Supplementary file 3 — Source Data [file 41467_2025_63372_MOESM3_ESM.zip › 080425 KY Source Data Files/Data S4 - Source Data for Figure 4.xlsx]

## Sheet: Fig. 4d
Raw data for Extended Data 4d: ARH cFos+ NeuN+ counts
	Total				*For experiment #1, each dot represents average of 3 technical replicates; for experiment #3, each dot represents single technical replicate
Mouse ID	NeuN+ count	cFos+ NeuN+ count	% cFos			Total % cFos+ NeuN+ / NeuN+
IF3_1 replicate 1	749	363	48.4646		IF3_1	56.7115
IF3_1 replicate 2	696	451	64.7989
IF3_1 replicate 3	1419	807	56.871
IM2_1 replicate 1	570	178	31.2281		IM2_1	37.0083
IM2_1 replicate 2	781	356	45.5826
IM2_1 replicate 3	681	233	34.2144
IM3_1 replicate 1	984	357	36.2805		IM3_1	38.3601
IM3_1 replicate 2	807	327	40.5204
IM3_1 replicate 3	802	307	38.2793		IUF1_3 med	3.74753
IUF1_3 med	507	19	3.74753		IUF4_3 med	6.75
IUF4_3 med	800	54	6.75		IUM1_3 med	2.22458
IUM1_3 med	944	21	2.22458		IUM4_3 med	5.92384
IUM4_3 med	709	42	5.92384
KF2_1 replicate 1	1393	90	6.46088		KF2_1	16.4264
KF2_1 replicate 2	1165	96	8.24034
KF2_1 replicate 3	1339	463	34.578
KF3_1 replicate 1	591	24	4.06091		KF3_1	4.21783
KF3_1 replicate 2	667	23	3.44828
KF3_1 replicate 3	797	41	5.14429
KM2_1 replicate 1	608	48	7.89474		KM2_1	5.51746
KM2_1 replicate 2	642	35	5.45171
KM2_1 replicate 3	811	26	3.20592
KM3_1 replicate 1	781	64	8.19462		KM3_1	5.58513
KM3_1 replicate 2	1217	21	1.72555
KM3_1 replicate 3	1068	73	6.83521		KOF4_3 med	2.08901
KOF4_3 med	1101	23	2.08901		KOM1_3 med	4.25733
KOM1_3 med	1057	45	4.25733		KOM2_3 med	3.32829
KOM2_3 med	661	22	3.32829		KOM3_3 med	5.7377
KOM3_3 med	732	42	5.7377		KOM4_3 med	4.58115
KOM4_3 med	764	35	4.58115
WF2_1 replicate 1	720	131	18.1944		WF2_1	14.8383
WF2_1 replicate 2	994	137	13.7827
WF2_1 replicate 3	997	125	12.5376
WF3_1 replicate 1	762	236	30.9711		WF3_1	24.1573
WF3_1 replicate 2	807	122	15.1177
WF3_1 replicate 3	235	62	26.383
WM2_1 replicate 1	679	52	7.65832		WM2_1	9.22836
WM2_1 replicate 2	794	76	9.57179
WM2_1 replicate 3	1033	108	10.455
WM3_1 replicate 1	1569	509	32.441		WM3_1	27.9727
WM3_1 replicate 2	2125	798	37.5529
WM3_1 replicate 3	1738	242	13.9241		WTF1_3 med	8.00781
WTF1_3 med	512	41	8.00781		WTF4_3 med	12.2731
WTF4_3 med	1157	142	12.2731		WTM1_3 med	2.2113
WTM1_3 med	814	18	2.2113		WTM2_3 med	16.2328
WTM2_3 med	653	106	16.2328		WTM4_3 med	3.88601
WTM4_3 med	772	30	3.88601
Notes:
Yellow highlight = representative image
W = Bt
K = BtΔsusCD
I = BtBo-susCD
M = male
F = female
x_y where x = mouse # and y = experiment #
med = medial section (Bregma -1.91 to -1.67 mm)
