# Supplementary material for: Complex carbohydrate utilization by gut bacteria modulates host food consumption
Source: Nat Commun. 2025 Sep 25;16:8408. doi: 10.1038/s41467-025-63372-8 (PMC12462444; doi:10.1038/s41467-025-63372-8)
Supplement: Supplementary file 3 — Source Data [file 41467_2025_63372_MOESM3_ESM.zip › 080425 KY Source Data Files/Data S11 - Source Data for Extended Data Figure 7.xlsx]

## Sheet: Extended Data Fig. 7b
Raw data for Extended Data 7b: ARH AgRP+ cFos+ counts
							Average of two technical replicates
Mouse ID	ARH Location	cFos+ cell count	AgRP+ cFos+ count	Total % cFos+ AgRP+ / cFos+			Total % cFos+ AgRP+ / cFos+
WF4_3 replicate 1	medial	58	41	70.6897		WF4_3	72.6688
WF4_3 replicate 2	medial	71	53	74.6479
WM1_3 replicate 1	caudal	32	28	87.5		WM1_3	89.9038
WM1_3 replicate 2	medial	26	24	92.3077
WM4_3 replicate 1	medial	13	10	76.9231		WM4_3	86.6097
WM4_3 replicate 2	rostral	27	26	96.2963
Notes:
Yellow highlight = representative image
W = Bt
M = male
F = female
x_y where x = mouse # and y = experiment #
rostral = Bregma -1.55 to -1.31 mm
medial = Bregma -1.91 to -1.67 mm
caudal = Bregma -2.53 to -2.03 mm

## Sheet: Extended Data Fig. 7e
Raw data for Extended Data 7e: ACB cFos+ NeuN+ counts
	Left			Right			Total					Average of two technical replicates
	NeuN+ count	cFos+ NeuN+ count	% cFos	NeuN+ count	cFos+ NeuN+ count	% cFos	NeuN+ count	cFos+ NeuN+ count	% cFos			Total % cFos+ NeuN+ / NeuN+
KF2_1 replicate 1	1906	14	0.734523	2038	35	1.71737	3944	49	1.24239		KF2_1	1.52481
KF2_1 replicate 2	1155	8	0.692641	1169	34	2.90847	2324	42	1.80723
KF3_1 replicate 1	2334	411	17.6093	3276	207	6.31868	5610	618	11.016		KF3_1	8.82874
KF3_1 replicate 2				2379	158	6.64145	2379	158	6.64145
KM2_1 replicate 1	3290	105	3.19149	4809	116	2.41214	8099	221	2.72873		KM2_1	2.04649
KM2_1 replicate 2				2932	40	1.36426	2932	40	1.36426
KM3_1 replicate 1	2741	34	1.24042	1743	29	1.6638	4484	63	1.405		KM3_1	3.32492
KM3_1 replicate 2	1945	117	6.01542	2364	109	4.61083	4309	226	5.24484
WF2_1 replicate 1	3131	362	11.5618	2779	105	3.77834	5910	467	7.90186		WF2_1	7.39236
WF2_1 replicate 2	2882	244	8.46634	4426	259	5.85178	7308	503	6.88287
WF3_1 replicate 1	2295	85	3.7037	942	10	1.06157	3237	95	2.93482		WF3_1	4.79873
WF3_1 replicate 2	1819	14	0.769654	1498	207	13.8184	3317	221	6.66265
WM2_1 replicate 1	2598	32	1.23172	1289	16	1.24127	3887	48	1.23489		WM2_1	2.03096
WM2_1 replicate 2	3041	90	2.95955	2654	71	2.67521	5695	161	2.82704
WM3_1 replicate 1	2048	90	4.39453	2146	189	8.80708	4194	279	6.65236		WM3_1	9.8832
WM3_1 replicate 2	1939	144	7.42651	2682	462	17.226	4621	606	13.114
Notes:
Yellow highlight = representative image
W = Bt
K = BtΔsusCD
M = male
F = female
x_y where x = mouse # and y = experiment #
