# Supplementary material for: Complex carbohydrate utilization by gut bacteria modulates host food consumption
Source: Nat Commun. 2025 Sep 25;16:8408. doi: 10.1038/s41467-025-63372-8 (PMC12462444; doi:10.1038/s41467-025-63372-8)
Supplement: Supplementary file 3 — Source Data [file 41467_2025_63372_MOESM3_ESM.zip › 080425 KY Source Data Files/Data S5 - Source Data for Extended Data Figure 1.xlsx]

## Sheet: Extended Data Fig. 1a
Raw data for Extended Fig. 1a: Growth curves for Bt and Bo on fructan diets
CFU (colony forming units) plated at each time point
MM + 5% inulin diet	Bt			Bo
Time (hours)	colony #1	colony #2	colony #3	colony #1	colony #2	colony #3
0	9200000	6300000	9150000	3800000	4500000	3600000
4	40000000	14000000	40000000	42000000	9600000	9650000
8	118000000	44000000	41000000	280000000	122000000	220000000
12	121000000	450000000	55000000	280000000	102000000	330000000
16	745000000	110000000	150000000	380000000	360000000	210000000
20	102000000	61000000	119000000	665000000	121000000	210000000
24	141000000	167000000	190000000	240000000	400000000	280000000
MM + 5% levan diet	Bt			Bo
Time (hours)	colony #1	colony #2	colony #3	colony #1	colony #2	colony #3
0	6300000	8900000	9000000	3700000	4300000	3600000
4	90500000	26000000	51000000	49000000	4100000	8700000
8	1500000000	695000000	190000000	280000000	110000000	170000000
12	8999999000	2500000000	180000000	290000000	230000000	210000000
16	12900000000	770000000	250000000	790000000	27000000	28000000
20	280000000	11700000	37000000	230000000	39000000	15000000
24	86000000	76500000	24000000	20000000	230000000	148000000

## Sheet: Extended Data Fig. 1b
Raw data for Extended Fig. 1b: Body weight for mice colonized with Bt and Bo
		Habituation		1st diet	2nd diet
Mouse weight (g)		Day 0	Day 7	Day 14	Day 27
Bt NF→F	BTM1_1	36	33.5	34	35
	BTM2_1	37.5	38.5	33.5	40
	BTF1_1	25.5	26	25.5	28
	BTF2_1	24.5	25	26	28.5
	BTM1_2	38	40	42	40
	BTM2_2	35	35	35	34
	BTF1_2	32	33	35	36
	BTF2_2	28	28	29	29
	BTM1_3	38	41	42	45
	BTM2_3	33	33	34	33
	BTF1_3	31	33	35	36
Bt F→NF	BTM3_1	36.5	36.5	40.5	38
	BTM4_1	33	31.5	35.5	35
	BTF3_1	28.5	28	30	33
	BTF4_1	27	25.5	27	29
	BTM3_2	35	36	37	37
	BTM4_2	40	40	41	42
	BTF3_2	29	30	29	27
	BTF4_2	30	30	31	33
	BTM3_3	35	38	39	41
	BTM4_3	37	40	40	41
	BTF4_3	25	25	27	28
Bo F→NF	BOM1_1	37	37	38	40
	BOM2_1	32.5	35	36.5	39
	BOF1_1	24	27	28.5	30
	BOF2_1	23	26	26.5	28
	BOM1_2	36	40	41	43
	BOM2_2	38	38.5	40	41
	BOF1_2	32	33	35	37
	BOF2_2	33	34	34	36
	BOM1_3	40	40	41.5	41
	BOM2_3	43	46	47	50
	BOF1_3	30	31	33	38
	BOF2_3	28	30	32	33
Bo NF→F	BOM3_1	33	35.5	37	37
	BOM4_1	31	33	34	36
	BOF3_1	22	24	25.5	28
	BOF4_1	28	31.5	32	34
	BOM3_2	40	42	45	46
	BOM4_2	40	41	44	46.5
	BOF3_2	27	30	32	34.5
	BOF4_2	31	31	32	34
	BOM4_3	45	48	47	48
	BOF3_3	32	32	35	38
	BOF4_3	26	27	29.5	31
Notes:
M = male
F = female
x_y where x = mouse # and y = experiment #
NF = non-fermentable
F = fermentable

## Sheet: Extended Data Fig. 1c
Raw data for Extended Fig. 1c: Fecal bacterial load for mice colonized with Bt and Bo
Fecal bacterial load (CFU in 100 mg/ml feces)		Post-colonization Day 5 (1st diet)	Post-colonization Day 15 (2nd diet)
Bt NF→F	BTM1_2	45000000	41000000
	BTM2_2	8200000	29000000
	BTF1_2	160000000	50000000
	BTF2_2	63000000	57000000
	BTM1_3	68000000	49000000
	BTF1_3	53000000	52000000
Bt F→NF	BTM3_2	32000000	27000000
	BTM4_2	62000000	44000000
	BTF3_2	30000000	67000000
	BTF4_2	18000000	55000000
	BTM3_3	24000000	280000000
	BTM4_3	32000000	98000000
	BTF4_3	71000000	60000000
Bo F→NF	BOM1_2	17000000	38000000
	BOM2_2	49000000	52000000
	BOF1_2	28000000	45000000
	BOF2_2	22000000	63000000
	BOM1_3	60000000	230000000
	BOM2_3	22000000	50000000
	BOF1_3	58000000	56000000
	BOF2_3	52000000	34000000
Bo NF→F	BOM3_2	19000000	33000000
	BOM4_2	34000000	28000000
	BOF3_2	38000000	66000000
	BOF4_2	22000000	46000000
	BOM4_3	47000000	70000000
	BOF3_3	340000000	39000000
Notes:
M = male
F = female
x_y where x = mouse # and y = experiment #
NF = non-fermentable
F = fermentable

## Sheet: Extended Data Fig. 1d
Raw data for Extended Data Fig. 1d: Parameters used for Linear Correlation
Mouse ID	Bacteria	NF-F Average daily diet intake (g/day)	NF-F Overnight diet intake (g)
BTM1_1	Bt NF-->F	0.4	2.5
BTM2_1	Bt NF-->F	0.745455	1.5
BTF1_1	Bt NF-->F	0.4	1.5
BTF2_1	Bt NF-->F	0.418182	2.5
BTM1_2	Bt NF-->F	0.583333	2
BTM2_2	Bt NF-->F	0.383333	3
BTF1_2	Bt NF-->F	0.138889	1
BTF2_2	Bt NF-->F	0.416667	1
BTM1_3	Bt NF-->F	0.633333	2
BTM2_3	Bt NF-->F	0.746212	3.5
BTF1_3	Bt NF-->F	0.283333	2
BTM3_1	Bt F-->NF	0	1.5
BTM4_1	Bt F-->NF	-0.0454545	0
BTF3_1	Bt F-->NF	-0.05	-0.5
BTM3_2	Bt F-->NF	-0.138889	-1
BTM4_2	Bt F-->NF	-0.183333	-1
BTF3_2	Bt F-->NF	-0.0277778	-1.5
BTF4_2	Bt F-->NF	-0.25	-1
BTM3_3	Bt F-->NF	-0.0416667	1.5
BTM4_3	Bt F-->NF	0.359848	-0.5
BTF4_3	Bt F-->NF	-0.0568182	0.5
BOM1_1	Bo F-->NF	-0.1	0
BOM2_1	Bo F-->NF	-0.386364	1
BOF1_1	Bo F-->NF	-0.4	-1
BOF2_1	Bo F-->NF	-0.536364	0.5
BOM1_2	Bo F-->NF	0.0972222	2.5
BOM2_2	Bo F-->NF	-0.358333	3
BOF1_2	Bo F-->NF	0.166667	-0.5
BOF2_2	Bo F-->NF	0.1	0
BOM1_3	Bo F-->NF	0.00833333	-1.5
BOM2_3	Bo F-->NF	-0.181818	-0.5
BOF1_3	Bo F-->NF	-0.441667	-0.5
BOF2_3	Bo F-->NF	-0.147727	-1
BOM3_1	Bo NF-->F	0.8	-0.5
BOM4_1	Bo NF-->F	0.640909	0.5
BOF3_1	Bo NF-->F	0.6	-1
BOM3_2	Bo NF-->F	0.277778	2.5
BOM4_2	Bo NF-->F	0.591667	3
BOF3_2	Bo NF-->F	0.736111	1
BOF4_2	Bo NF-->F	-0.0166667	0
BOM4_3	Bo NF-->F	0.00378788	2
BOF3_3	Bo NF-->F	-0.0916667	0
BOF4_3	Bo NF-->F	-0.113636	0.5
Notes:
M = male
F = female
x_y where x = mouse # and y = experiment #
NF = non-fermentable
F = fermentable

## Sheet: Extended Data Fig. 1f
Raw data for Extended Data Fig. 1f: Average daily diet intake for non-habituated mice
		Average daily ID intake (g/day)	Average daily LD intake (g/day)
GF+Bt	BTM1	1.82	2.06
	BTM2	1.41	2.31
	BTM3	0.97	3.01
	BTM4	1.75	2.06
	BTM5	1.57	1.89
	BTM6	1.23	2.57
	BTM7	1.22	2.72
GF+Bo	BOM1	1.62	2.89
	BOM2	2.01	1.39
	BOM3	1.15	2.99
	BOM4	0.77	3.34
	BOM5	0.55	3.64
	BOM6	1.53	2.7
	BOM7	2.32	1.88
CONV	CONV-M1	1.23	2.91
	CONV-M2	1.9	2.78
	CONV-M3	0.92	3.68
	CONV-M4	0.7	4.37
	CONV-M5	1.57	3.41
	CONV-M6	1.67	4.54
	CONV-M7	0.78	3.4
	CONV-M8	1.58	3.03
Notes:
M = male
