# Supplementary material for: Complex carbohydrate utilization by gut bacteria modulates host food consumption
Source: Nat Commun. 2025 Sep 25;16:8408. doi: 10.1038/s41467-025-63372-8 (PMC12462444; doi:10.1038/s41467-025-63372-8)
Supplement: Supplementary file 3 — Source Data [file 41467_2025_63372_MOESM3_ESM.zip › 080425 KY Source Data Files/Data S10 - Source Data for Extended Data Figure 6.xlsx]

## Sheet: Extended Data Fig. 6b
Raw data for Extended Data Fig. 6b: Acetate and propionate levels in cecal contents of GF mice and mice colonized with Bt, Bo, BtΔsusCD, BoΔsusCD, or BtBo-susCD on fructan diets
	Acetate (µg/g)	Propionate (µg/g)
GF + ID	5	0.23
	4.8	0.28
	3.6	0.22
GF + LD	3.4	0.27
	3.7	0.19
	4.2	0.23
Bt + ID	355	184
	352	188
	204	134
	310	127
	335	151
Bt + LD	243	128
	380	354
	247	101
	229	50
	295	278
Bo + ID	373	105
	373	157
	380	154
	373	222
	366	142
Bo + LD	376	136
	349	106
	415	182
	263	195
	305	141
BtΔsusCD + ID	326	206
	273	95
	292	107
	305	123
	275	211
BtΔsusCD + LD	512	204
	533	119
	299	154
	347	176
	488	131
BoΔsusCD + ID	204	132
	303	203
	194	113
	261	90
	237	117
BoΔsusCD + LD	360	132
	331	163
	353	111
	420	156
	385	168
BtBo-susCD + ID	366	78
	359	169
	437	160
	305	92
	404	162
BtBo-susCD + LD	299	136
	337	132
	399	198
	319	183
	455	270

## Sheet: Extended Data Fig. 6c-f
Raw data for Extended Data Fig. 6c-f: Select polar metabolite levels in cecal contents of mice colonized with Bt or BtΔsusCD on fructan diets
	Lactate (AUC)	Succinate (AUC)	Acetylcholine (AUC)	Choline (AUC)	Creatine (AUC)	Creatinine (AUC)	Folate (AUC)
Bt + ID	11155064	91886592	5430806	449029472	806704640	219768832	111060
	9276089	16924542	2705446	276672480	545473472	203936896	43039
	204640048	328801248	9866013	630909952	1191156480	290247776	201946
	32639866	106674392	7297104	398337888	857456704	183675648	312124
Bt + LD	39330576	263237760	810446	140975024	937545024	259380688	23422
	117092664	342071680	1568682	283410528	982232640	242650432	114146
	236382960	345269952	1350112	184624208	778638016	174974800	272832
	58309812	120224256	362233	84102384	948145088	350271584	0
	80064552	87027400	1566494	276205152	1052881344	273084064	104901
BtΔsusCD + ID	9126728	30980422	659326	246823952	666346624	320698208	32169
	10158573	63360476	3209873	364798208	614700800	180755264	14980
	6430090	71220504	2078280	248644560	722487104	493100544	46851
	10765551	61237940	915182	147274784	674668224	398740768	78667
	4858405	21805910	2086284	346150144	432925792	331155488	69859
BtΔsusCD + LD	26145430	218173648	2841009	241619152	988284416	279119744	92810
	325359456	288535552	5467542	275166432	803018752	298148384	49685
	70989856	106038248	4906106	373650208	872563392	216250112	54225
	46873868	127592736	710905	179202800	1015254336	281776320	111497
	328644192	434191968	12710935	434517600	938985152	288028032	87312

## Sheet: Extended Data Fig. 6i
Raw data for Extended Data 6i: NTS cFos+ NeuN+ counts after intestinal perfusion of cecal contents from GF or colonized mice fed fructan diet
	Total					Average of two technical replicates
Mouse ID	NeuN+ count	cFos+ NeuN+ count	% cFos			% cFos+ NeuN+ / NeuN+
BOID1 replicate 1	744	77	10.3495		BOID1	11.5718
BOID1 replicate 2	680	87	12.7941
BOID2 replicate 1	842	64	7.601		BOID2	7.73989
BOID2 replicate 2	660	52	7.87879
BOID3 replicate 1	1182	70	5.92217		BOID3	6.1241
BOID3 replicate 2	822	52	6.32603
BOLD1 replicate 1	874	138	15.7895		BOLD1	13.0642
BOLD1 replicate 2	590	61	10.339
BOLD2 replicate 1	1095	84	7.671		BOLD2	10.6664
BOLD2 replicate 2	893	122	13.6618
BOLD3 replicate 1	1370	125	9.12409		BOLD3	10.8595
BOLD3 replicate 2	659	83	12.5948
BOKOID1 replicate 1	1032	72	6.97674		BOKOID1	8.93161
BOKOID1 replicate 2	643	70	10.8865
BOKOID2 replicate 1	1212	73	6.023		BOKOID2	6.72612
BOKOID2 replicate 2	848	63	7.42925
BOKOID3 replicate 1	1142	74	6.47986		BOKOID3	11.5392
BOKOID3 replicate 2	735	122	16.5986
BOKOLD1 replicate 1	435	85	19.5402		BOKOLD1	21.8731
BOKOLD1 replicate 2	256	60	23.4375
BOKOLD1 replicate 3	212	48	22.6415
BOKOLD2 replicate 1	1095	146	13.333		BOKOLD2	11.8112
BOKOLD2 replicate 2	933	96	10.2894
BOKOLD3 replicate 1	643	79	12.2862		BOKOLD3	15.5121
BOKOLD3 replicate 2	523	98	18.738
BTID1 replicate 1	1131	157	13.8815		BTID1	12.2682
BTID1 replicate 2	1023	109	10.6549
BTID2 replicate 1	879	109	12.4		BTID2	15.3743
BTID2 replicate 2	327	60	18.3486
BTID3 replicate 1	737	120	16.2822		BTID3	13.5935
BTID3 replicate 2	862	94	10.9049
BTLD1 replicate 1	1094	101	9.23218		BTLD1	11.8383
BTLD1 replicate 2	810	117	14.4444
BTLD2 replicate 1	1258	66	5.246		BTLD2	5.68904
BTLD2 replicate 2	848	52	6.13208
BTLD3 replicate 1	1136	154	13.5563		BTLD3	15.0384
BTLD3 replicate 2	684	113	16.5205
BTKOID1 replicate 1	772	117	15.1554		BTKOID1	14.9886
BTKOID1 replicate 2	533	79	14.8218
BTKOID2 replicate 1	790	81	10.253		BTKOID2	8.2285
BTKOID2 replicate 2	951	59	6.204
BTKOID3 replicate 1	1351	249	18.4308		BTKOID3	16.96
BTKOID3 replicate 2	368	57	15.4891
BTKOLD1 replicate 1	1026	57	5.55556		BTKOLD1	8.96733
BTKOLD1 replicate 2	517	64	12.3791
BTKOLD2 replicate 1	826	66	7.99031		BTKOLD2	7.7592
BTKOLD2 replicate 2	890	67	7.52809
BTKOLD3 replicate 1	1393	103	7.39411		BTKOLD3	6.91445
BTKOLD3 replicate 2	575	37	6.43478
GFID1 replicate 1	1302	87	6.682		GFID1	6.37694
GFID1 replicate 2	807	49	6.07187
GFID2 replicate 1	1280	113	8.828		GFID2	7.67487
GFID2 replicate 2	782	51	6.52174
GFID3 replicate 1	1781	206	11.5665		GFID3	9.85441
GFID3 replicate 2	1265	103	8.14229
GFLD1 replicate 1	862	65	7.5406		GFLD1	5.33934
GFLD1 replicate 2	956	30	3.13808
GFLD2 replicate 1	865	161	18.613		GFLD2	12.8244
GFLD2 replicate 2	867	61	7.03576
GFLD3 replicate 1	959	219	22.8363		GFLD3	16.1228
GFLD3 replicate 2	999	94	9.40941
Notes:
Yellow highlight = representative image
BO = Bo
BT = Bt
BOKO = BoΔsusCD
BTKO = BtΔsusCD
GF = germ-free
ID = inulin diet
LD = levan diet
