# Supplementary material for: Complex carbohydrate utilization by gut bacteria modulates host food consumption
Source: Nat Commun. 2025 Sep 25;16:8408. doi: 10.1038/s41467-025-63372-8 (PMC12462444; doi:10.1038/s41467-025-63372-8)
Supplement: Supplementary file 3 — Source Data [file 41467_2025_63372_MOESM3_ESM.zip › 080425 KY Source Data Files/Data S1 - Source Data for Figure 1.xlsx]

## Sheet: Fig. 1b
Raw data for Fig. 1b: Growth curves for Bt and Bo on fructans
OD600 (optical density at 600 nm) measured at each time point; values for each colony calculated by subtracting its time 0 reading
MM + 0.5% inulin	Bt			Bo
Time (hours)	colony #1	colony #2	colony #3	colony #1	colony #2	colony #3
0	0	0	0	0	0	0
2	0.005	0.008	0.008	0.039	0.041	0.029
4	-0.006	0.007	0.003	0.088	0.085	0.077
6	-0.004	0.003	0.005	0.145	0.137	0.133
8	-0.009	0.004	0.001	0.23	0.245	0.207
10	-0.008	0.004	0.001	0.284	0.325	0.317
12	0.003	0.003	0.003	0.31	0.347	0.338
14	0.005	0.002	-0.003	0.257	0.278	0.284
24	-0.014	0.005	0	0.158	0.194	0.23
MM + 0.5% pure levan	Bt			Bo
Time (hours)	colony #1	colony #2	colony #3	colony #1	colony #2	colony #3
0	0	0	0	0	0	0
2	0.011	0.012	0.011	0.011	0.006	0.008
4	0.053	0.043	0.023	0.003	0.007	0.01
6	0.123	0.109	0.042	-0.004	0.002	0.001
8	0.196	0.19	0.092	-0.001	0.007	0.001
10	0.263	0.269	0.146	-0.006	0.006	0.003
12	0.327	0.322	0.204	-0.007	0.002	-0.002
14	0.325	0.31	0.263	-0.007	0	0.001
24	0.093	0.071	0.113	-0.006	-0.004	-0.002
MM + 0.5% dietary levan	Bt			Bo
Time (hours)	colony #1	colony #2	colony #3	colony #1	colony #2	colony #3
0	0	0	0	0	0	0
2	0.03	0.025	0.019	0.039	0.032	0.02
4	0.113	0.091	0.049	0.076	0.058	0.06
6	0.241	0.216	0.141	0.11	0.1	0.104
8	0.386	0.389	0.295	0.152	0.133	0.158
10	0.426	0.444	0.44	0.161	0.169	0.183
12	0.384	0.407	0.47	0.169	0.168	0.192
14	0.28	0.289	0.396	0.165	0.164	0.184
24	0.199	0.217	0.328	0.176	0.174	0.211

## Sheet: Fig. 1c
Raw data for Fig. 1c: Growth curves for Bt and Bo on fructan diets
CFU (colony forming units) plated at each time point
Bt	Inulin diet			Levan diet
Time (hours)	colony #1	colony #2	colony #3	colony #1	colony #2	colony #3
0	9200000	6300000	9150000	6300000	8900000	9000000
4	40000000	14000000	40000000	90500000	26000000	51000000
8	118000000	44000000	41000000	1500000000	695000000	190000000
12	121000000	450000000	55000000	8999999000	2500000000	180000000
16	745000000	110000000	150000000	12900000000	770000000	250000000
20	102000000	61000000	119000000	280000000	11700000	37000000
24	141000000	167000000	190000000	86000000	76500000	24000000
Bo	Inulin diet			Levan diet
Time (hours)	colony #1	colony #2	colony #3	colony #1	colony #2	colony #3
0	3800000	4500000	3600000	3700000	4300000	3600000
4	42000000	9600000	9650000	49000000	4100000	8700000
8	280000000	122000000	220000000	280000000	110000000	170000000
12	280000000	102000000	330000000	290000000	230000000	210000000
16	380000000	360000000	210000000	790000000	27000000	28000000
20	665000000	121000000	210000000	230000000	39000000	15000000
24	240000000	400000000	280000000	20000000	230000000	148000000

## Sheet: Fig. 1d
Raw data for Fig. 1d: Acetate levels for Bt and Bo on fructan diets
Acetate (µg/ml)		Inulin diet	Levan diet
Bt	colony #1	86	710
	colony #2	83.2	697
	colony #3	82.3	718
Bo	colony #1	461	175
	colony #2	447	216
	colony #3	455	216

## Sheet: Fig. 1f-g
Raw data for Fig. 1f-g: Average daily diet intake post-colonization for mice colonized with Bt and Bo
		Average daily ID intake (g/day)	Average daily LD intake (g/day)
Bt NF→F	BTM1_1	2.85	2.45
	BTM2_1	3.2	2.45455
	BTF1_1	2.9	2.5
	BTF2_1	3.1	2.68182
	BTM1_2	2.91667	2.33333
	BTM2_2	3.08333	2.7
	BTF1_2	3.91667	3.77778
	BTF2_2	3.66667	3.25
	BTM1_3	3.08333	2.45
	BTM2_3	2.79167	2.04545
	BTF1_3	3.33333	3.05
Bt F→NF	BTM3_1	3.15	3.15
	BTM4_1	2.95455	3
	BTF3_1	3.5	3.55
	BTF4_1	2.90909	3.25
	BTM3_2	3.27778	3.41667
	BTM4_2	3.4	3.58333
	BTF3_2	3.22222	3.25
	BTF4_2	3.5	3.75
	BTM3_3	3	3.04167
	BTM4_3	2.81818	2.45833
	BTF4_3	2.81818	2.875
Bo F→NF	BOM1_1	3.05	2.95
	BOM2_1	3.25	2.86364
	BOF1_1	3.3	2.9
	BOF2_1	2.9	2.36364
	BOM1_2	2.95833	3.05556
	BOM2_2	3.45833	3.1
	BOF1_2	3.16667	3.33333
	BOF2_2	3.5	3.6
	BOM1_3	2.79167	2.8
	BOM2_3	3	2.81818
	BOF1_3	3.04167	2.6
	BOF2_3	2.875	2.72727
Bo NF→F	BOM3_1	2.5	3.3
	BOM4_1	2.40909	3.05
	BOF3_1	2.5	3.1
	BOF4_1	2.77273	3.3
	BOM3_2	3.22222	3.5
	BOM4_2	3.2	3.79167
	BOF3_2	3.38889	4.125
	BOF4_2	3.1	3.08333
	BOM4_3	2.95455	2.95833
	BOF3_3	3.3	3.20833
	BOF4_3	2.86364	2.75
Notes:
M = male
F = female
x_y where x = mouse # and y = experiment #
ID = inulin diet
LD = levan diet
NF = non-fermentable
F = fermentable

## Sheet: Fig. 1h-i
Raw data for Fig. 1h-i: Overnight diet intake for mice colonized with Bt and Bo
		Overnight ID intake (g)	Overnight LD intake (g)
Bt NF→F	BTM1_1	3.5	1
	BTM2_1	3.5	2
	BTF1_1	3	1.5
	BTF2_1	3.5	1
	BTM1_2	3	1
	BTM2_2	4	1
	BTF1_2	4	3
	BTF2_2	4	3
	BTM1_3	3	1
	BTM2_3	3.5	0
	BTF1_3	3.5	1.5
Bt F→NF	BTM3_1	3	1.5
	BTM4_1	2	2
	BTF3_1	3	3.5
	BTF4_1	3	1.5
	BTM3_2	2	3
	BTM4_2	3	4
	BTF3_2	2	3.5
	BTF4_2	3	4
	BTM3_3	3	1.5
	BTM4_3	2	2.5
	BTF4_3	2.5	2
Bo F→NF	BOM1_1	2.5	2.5
	BOM2_1	2	3
	BOF1_1	2.5	1.5
	BOF2_1	1.5	2
	BOM1_2	2	4.5
	BOM2_2	1	4
	BOF1_2	2.5	2
	BOF2_2	3	3
	BOM1_3	2.5	1
	BOM2_3	2	1.5
	BOF1_3	2	1.5
	BOF2_3	2.5	1.5
Bo NF→F	BOM3_1	2	1.5
	BOM4_1	2	2.5
	BOF3_1	2	1
	BOF4_1	1.5	2.5
	BOM3_2	0.5	3
	BOM4_2	1	4
	BOF3_2	2	3
	BOF4_2	3	3
	BOM4_3	1	3
	BOF3_3	2.5	2.5
	BOF4_3	1.5	2
Notes:
M = male
F = female
x_y where x = mouse # and y = experiment #
ID = inulin diet
LD = levan diet
NF = non-fermentable
F = fermentable
