# Supplementary material for: Complex carbohydrate utilization by gut bacteria modulates host food consumption
Source: Nat Commun. 2025 Sep 25;16:8408. doi: 10.1038/s41467-025-63372-8 (PMC12462444; doi:10.1038/s41467-025-63372-8)
Supplement: Supplementary file 3 — Source Data [file 41467_2025_63372_MOESM3_ESM.zip › 080425 KY Source Data Files/Data S9 - Source Data for Extended Data Figure 5.xlsx]

## Sheet: Extended Fig. 5b
Raw data for Extended Fig. 5b: Average daily diet intake for germ-free mice with SCFA supplementation
		Average daily CD intake (g/day)	Average daily ID intake (g/day)
GF NF→NF (CD → ID+NaCl)	NM1_1	3.04167	3.45
	NM2_1	3	2.85
	NM3_1	3.04167	3.2
	NF1_1	3.25	3.65
	NF2_1	2.66667	2.9
	NF3_1	2.70833	3.45
	NM1_2	2.625	3.16667
	NM2_2	3.04167	2.25
	NM3_2	3.45833	3.16667
	NM4_2	3.25	3.75
	NF1_2	3.83333	3.875
	NF2_2	2.58333	2.375
	NF3_2	3.04167	3.04167
	NF4_2	3.04167	3
GF NF→"F" (CD → ID+SCFA)	SM1_1	3.45833	3.35
	SM2_1	3.04167	2.95
	SM3_1	3.20833	3.3
	SF1_1	3.25	3.45
	SF2_1	2.95833	2.95
	SF3_1	2.875	3.55
	SM1_2	3.33333	3.25
	SM2_2	3.70833	3.625
	SM3_2	3.58333	3.29167
	SM4_2	3.20833	2.375
	SF1_2	3.04167	2.95833
	SF2_2	3.5	3.41667
	SF3_2	3.375	4.04167
	SF4_2	3.125	2.875
Notes:
N = GF mice that were fed ID + NaCl
S = GF mice that were fed ID + SCFA
M = male
F = female
x_y where x = mouse # and y = experiment #
NF = non-fermentable
F = fermentable
CD = cellulose diet
ID = inulin diet
NaCl = sodium chloride
SCFA = short chain fatty acid (acetate and propionate)

## Sheet: Extended Fig. 5c
Raw data for Extended Fig. 5c: Overnight diet intake for germ-free mice with SCFA supplementation
		Overnight CD intake (g)	Overnight ID intake (g)
GF NF→NF (CD → ID+NaCl)	NM1_1	2.5	2
	NM2_1	3	1
	NM3_1	2.5	0.5
	NF1_1	3.5	1.5
	NF2_1	3	1
	NF3_1	3	3
	NM1_2	3	1.5
	NM2_2	2	0.5
	NM3_2	2	1.5
	NM4_2	2	3
	NF1_2	3.5	2.5
	NF2_2	2	1
	NF3_2	2	2
	NF4_2	0.5	3.5
GF NF→"F" (CD → ID+SCFA)	SM1_1	4	1.5
	SM2_1	2.5	1.5
	SM3_1	3	2.5
	SF1_1	2.5	1.5
	SF2_1	3	1.5
	SF3_1	2	2.5
	SM1_2	2	1
	SM2_2	2	2.5
	SM3_2	2	3
	SM4_2	2.5	0
	SF1_2	2	1
	SF2_2	3.5	2
	SF3_2	3.5	2
	SF4_2	3	0.5
Notes:
N = GF mice that were fed ID + NaCl
S = GF mice that were fed ID + SCFA
M = male
F = female
x_y where x = mouse # and y = experiment #
NF = non-fermentable
F = fermentable
CD = cellulose diet
ID = inulin diet
NaCl = sodium chloride
SCFA = short chain fatty acid (acetate and propionate)

## Sheet: Extended Fig. 5d
Raw data for Extended Fig. 5d: Body weight for germ-free mice with SCFA supplementation
Mouse weight (g)		Day 0	Day 7	Day 14
GF NF→NF (CD → ID+NaCl)	NM1_1	39	40	42
	NM2_1	43	48	51
	NM3_1	40.5	40	41
	NF1_1	29	31	33
	NF2_1	33	33	34
	NF3_1	30	32	32
	NM1_2	30	32	35
	NM2_2	31	33	37
	NM3_2	36	36	39
	NM4_2	38	40	44
	NF1_2	35	35	38
	NF2_2	23	25	26
	NF3_2	27	30	31
	NF4_2	28.5	32	34
GF NF→"F" (CD → ID+SCFA)	SM1_1	49	52	54
	SM2_1	46	47	49
	SM3_1	43	43	43
	SF1_1	29.5	35	37
	SF2_1	28	31	33
	SF3_1	30	29	31.5
	SM1_2	44.5	47	48.5
	SM2_2	43	43	45.5
	SM3_2	34	37	39.5
	SM4_2	35	38	40
	SF1_2	24.5	26	29
	SF2_2	26	25	27.5
	SF3_2	25	26	27.5
	SF4_2	31	30	31
Notes:
N = GF mice that were fed ID + NaCl
S = GF mice that were fed ID + SCFA
M = male
F = female
x_y where x = mouse # and y = experiment #
NF = non-fermentable
F = fermentable
CD = cellulose diet
ID = inulin diet
NaCl = sodium chloride
SCFA = short chain fatty acid (acetate and propionate)
