# Supplementary material for: Complex carbohydrate utilization by gut bacteria modulates host food consumption
Source: Nat Commun. 2025 Sep 25;16:8408. doi: 10.1038/s41467-025-63372-8 (PMC12462444; doi:10.1038/s41467-025-63372-8)
Supplement: Supplementary file 3 — Source Data [file 41467_2025_63372_MOESM3_ESM.zip › 080425 KY Source Data Files/Data S3 - Source Data for Figure 3.xlsx]

## Sheet: Fig. 3a
Raw data for Fig. 3a: Growth curves for Bo and BoΔsusCD on fructans
OD600 (optical density at 600 nm) measured at each time point; values for each colony calculated by subtracting its time 0 reading
MM + 0.5% fructose	Bo			BoΔsusCD
Time (hours)	colony #1	colony #2	colony #3	colony #1	colony #2	colony #3
0	0	0	0	0	0	0
2	0.036	0.038	0.026	0.045	0.041	0.031
4	0.09	0.083	0.081	0.114	0.109	0.095
6	0.115	0.137	0.16	0.236	0.225	0.212
8	0.174	0.17	0.257	0.392	0.37	0.378
10	0.247	0.256	0.381	0.458	0.442	0.468
12	0.351	0.334	0.416	0.424	0.414	0.425
14	0.38	0.362	0.37	0.379	0.378	0.398
24	0.325	0.334	0.355	0.279	0.353	0.354
MM + 0.5% inulin	Bo			BoΔsusCD
Time (hours)	colony #1	colony #2	colony #3	colony #1	colony #2	colony #3
0	0	0	0	0	0	0
2	0.039	0.041	0.029	-0.006	0.017	0.013
4	0.088	0.085	0.077	-0.009	0.005	0.007
6	0.145	0.137	0.133	-0.007	0.003	-0.001
8	0.23	0.245	0.207	-0.006	0	0
10	0.284	0.325	0.317	-0.006	0	0.001
12	0.31	0.347	0.338	-0.01	0.011	0.006
14	0.257	0.278	0.284	-0.012	0.002	-0.003
24	0.158	0.194	0.23	-0.01	0	0

## Sheet: Fig. 3b
Raw data for Fig. 3b: Growth curves for Bo and BoΔsusCD on fructan diets
CFU (colony forming units) plated at each time point
Bo	Cellulose diet			Inulin diet
Time (hours)	colony #1	colony #2	colony #3	colony #1	colony #2	colony #3
0	10300000	6350000	4050000	5250000	6800000	4350000
6.25	11000000	9950000	5500000	108000000	99500000	138000000
12	19200000	13700000	10100000	328000000	109000000	121000000
18	17800000	8900000	9800000	139000000	136000000	101000000
24	18100000	8050000	8150000	1080000000	181000000	1070000000
BoΔsusCD	Cellulose diet			Inulin diet
Time (hours)	colony #1	colony #2	colony #3	colony #1	colony #2	colony #3
0	8100000	8300000	9650000	9250000	7150000	8450000
6.25	12100000	8850000	6700000	17900000	13400000	19800000
12	11400000	18200000	17000000	12500000	19900000	24700000
18	9300000	21400000	8400000	16900000	79000000	19700000
24	13700000	9950000	7950000	92000000	132000000	134000000

## Sheet: Fig. 3d-e
Raw data for Fig. 3d-e: Average daily diet intake post-colonization for mice colonized with Bo and BoΔsusCD
		Average daily CD intake (g/day)	Average daily ID intake (g/day)
Bo NF→F	WM1_1	3.20833	2.66667
	WM2_1	2.83333	2.85
	WF1_1	3.54167	3.33333
	WF2_1	3.20833	3.2
	WM1_2	3.375	3
	WM2_2	3.375	2.90909
	WF1_2	3.375	2.8
	WF2_2	3.375	2.86364
Bo F→NF	WM3_1	2.66667	2.66667
	WM4_1	2.75	2.75
	WF3_1	2.66667	2.79167
	WF4_1	3.1	3
	WM3_2	3.29167	3.3
	WF3_2	3.5	3.9
	WF4_2	3.33333	2.63636
BoΔsusCD CD→ID	KM1_1	2.83333	2.61111
	KM2_1	2.875	2.95
	KF1_1	3.04167	2.72222
	KF2_1	2.54167	2.4
	KM1_2	3.58333	3.2
	KM2_2	3.04167	2.77273
	KF1_2	3.58333	3.5
	KF2_2	3.41667	3
BoΔsusCD ID→CD	KM3_1	2.61111	3.08333
	KM4_1	3.2	3.33333
	KF3_1	2.94444	3.375
	KF4_1	2.95	3.04167
	KM3_2	3.625	3.4
	KM4_2	3.08333	3.09091
	KF3_2	3.79167	3.55
	KF4_2	4.16667	3.5
Notes:
W = Bo
K = BoΔsusCD
M = male
F = female
x_y where x = mouse # and y = experiment #
NF = non-fermentable
F = fermentable
CD = cellulose diet
ID = inulin diet

## Sheet: Fig. 3f
Raw data for Fig. 3f: Overnight diet intake for mice colonized with Bo and BoΔsusCD
		Overnight CD intake (g)	Overnight ID intake (g)
Bo NF→F	WM1_1	1	3
	WM2_1	3	2
	WF1_1	2	2.5
	WF2_1	1.5	3
	WM1_2	2.5	2
	WM2_2	3.5	2
	WF1_2	2.5	2
	WF2_2	4	1
Bo F→NF	WM3_1	2	2
	WM4_1	1.5	3
	WF3_1	2	2
	WF4_1	3.5	2
	WM3_2	2.5	2.5
	WF3_2	3.5	2.5
	WF4_2	2	2.5
BoΔsusCD CD→ID	KM1_1	2	1.5
	KM2_1	2.5	2
	KF1_1	2	1
	KF2_1	2.5	1.5
	KM1_2	2.5	3
	KM2_2	1.5	3
	KF1_2	4	5
	KF2_2	2.5	3.5
BoΔsusCD ID→CD	KM3_1	1.5	2
	KM4_1	3	4
	KF3_1	1	3
	KF4_1	1	2.5
	KM3_2	2	1.5
	KM4_2	2.5	3.5
	KF3_2	3	4
	KF4_2	2	1.5
Notes:
W = Bo
K = BoΔsusCD
M = male
F = female
x_y where x = mouse # and y = experiment #
NF = non-fermentable
F = fermentable
CD = cellulose diet
ID = inulin diet
