# Supplementary material for: Complex carbohydrate utilization by gut bacteria modulates host food consumption
Source: Nat Commun. 2025 Sep 25;16:8408. doi: 10.1038/s41467-025-63372-8 (PMC12462444; doi:10.1038/s41467-025-63372-8)
Supplement: Supplementary file 3 — Source Data [file 41467_2025_63372_MOESM3_ESM.zip › 080425 KY Source Data Files/Data S6 - Source Data for Extended Data Figure 2.xlsx]

## Sheet: Extended Data Fig. 2b&c
Full uncropped gel images for Extended Data Fig. 2b&c
Bt susCD segment (1 kb)
Bt∆susCD insert (2 kb)
Bo susCD segment (1 kb)			Bo∆susCD insert (2 kb)
Bt susCD (5 kb)
Bo susCD (5 kb)
Bt∆BT1760 insert (1.4 kb)			BT1760 segment (800 bp)

## Sheet: Extended Data Fig. 2d
Raw data for Extended Data Fig. 2f: Acetate levels for Bt, Bo, BtΔsusCD, BoΔsusCD, and BtBo-susCD on fructan diets
Acetate (µg/ml)		Inulin diet	Levan diet
Bt	colony #1	86	710
	colony #2	83.2	697
	colony #3	82.3	718
Bo	colony #1	461	175
	colony #2	447	216
	colony #3	455	216
BtΔsusCD	colony #1	68.3	126
	colony #2	62.5	136
	colony #3	66	204
BoΔsusCD	colony #1	63.2	25.1
	colony #2	53.1	23.9
	colony #3	49.7	23.2
BtBo-susCD	colony #1	774	163
	colony #2	691	192
	colony #3	727	205

## Sheet: Extended Data Fig. 2e
Raw data for Extended Data Fig. 2g: Propionate levels for Bt, Bo, BtΔsusCD, BoΔsusCD, and BtBo-susCD on fructan diets
Propionate (µg/ml)		Inulin diet	Levan diet
Bt	colony #1	405	878
	colony #2	394	472
	colony #3	396	486
Bo	colony #1	577	863
	colony #2	568	629
	colony #3	573	645
BtΔsusCD	colony #1	316	429
	colony #2	327	447
	colony #3	329	445
BoΔsusCD	colony #1	238	26.5
	colony #2	188	17.2
	colony #3	170	15.2
BtBo-susCD	colony #1	685	658
	colony #2	836	409
	colony #3	864	502

## Sheet: Extended Data Fig. 2f
Raw data for Extended Data Fig. 2h: Acetate levels for Bo and BoΔsusCD on fructan diets
Acetate (µg/ml)		Cellulose Diet	Inulin diet
Bo	colony #1	12.6	565
	colony #2	13.3	591
	colony #3	14.2	561
BoΔsusCD	colony #1	12.9	158
	colony #2	12.1	163
	colony #3	14.6	174

## Sheet: Extended Data Fig. 2g
Raw data for Extended Data Fig. 2i: Propionate levels for Bo and BoΔsusCD on fructan diets
Propionate (µg/ml)		Cellulose Diet	Inulin diet
Bo	colony #1	32.1	658
	colony #2	34.2	634
	colony #3	31.8	645
BoΔsusCD	colony #1	32.9	314
	colony #2	29.7	321
	colony #3	28.3	305
