# Supplementary material for: Complex carbohydrate utilization by gut bacteria modulates host food consumption
Source: Nat Commun. 2025 Sep 25;16:8408. doi: 10.1038/s41467-025-63372-8 (PMC12462444; doi:10.1038/s41467-025-63372-8)
Supplement: Supplementary file 3 — Source Data [file 41467_2025_63372_MOESM3_ESM.zip › 080425 KY Source Data Files/Data S7 - Source Data for Extended Data Figure 3.xlsx]

## Sheet: Extended Data Fig. 3a
Raw data for Extended Fig. 3a: Growth curves for Bt, BtΔsusCD, and BtBo-susCD on fructan diets
CFU (colony forming units) plated at each time point
MM + 5% inulin diet	Bt			BtΔsusCD			BtBo-susCD
Time (hours)	colony #1	colony #2	colony #3	colony #1	colony #2	colony #3	colony #1	colony #2	colony #3
0	9200000	6300000	9150000	6400000	10200000	9200000	4800000	9750000	5400000
4	40000000	14000000	40000000	30000000	18000000	25000000	41000000	26000000	72500000
8	118000000	44000000	41000000	113000000	31000000	43000000	1250000000	170000000	240000000
12	121000000	450000000	55000000	113000000	685000000	76500000	1100000000	420000000	400000000
16	745000000	110000000	150000000	430000000	88500000	52000000	975000000	760000000	210000000
20	102000000	61000000	119000000	398000000	33000000	65000000	670000000	117000000	340000000
24	141000000	167000000	190000000	43000000	98000000	107000000	93500000	175000000	151000000
MM + 5% levan diet	Bt			BtΔsusCD			BtBo-susCD
Time (hours)	colony #1	colony #2	colony #3	colony #1	colony #2	colony #3	colony #1	colony #2	colony #3
0	6300000	8900000	9000000	5300000	10800000	7500000	8200000	8500000	4800000
4	90500000	26000000	51000000	73500000	4700000	12600000	99000000	5100000	12400000
8	1500000000	695000000	190000000	90500000	30000000	20000000	860000000	82000000	120000000
12	8999999000	2500000000	180000000	145000000	210000000	31000000	990000000	975000000	220000000
16	12900000000	770000000	250000000	240000000	230000000	140000000	4700000000	220000000	350000000
20	280000000	11700000	37000000	350000000	90500000	181000000	410000000	106000000	310000000
24	86000000	76500000	24000000	156000000	186000000	227000000	111000000	152000000	277000000

## Sheet: Extended Data Fig. 3b
Raw data for Extended Fig. 3b: Body weight for mice colonized with Bt, BtΔsusCD, and BtBo-susCD
		Habituation		1st diet	2nd diet
Mouse weight (g)		Day 0	Day 6	Day 13	Day 29
Bt NF→F	WM1_1	40	44	46	48
	WM2_1	37	36	35	39
	WF1_1	28.5	28	31	30
	WF2_1	29.5	28	31	32
	WM1_2	34	34	36	40
	WM2_2	44	45	49	54
	WF1_2	24	24	25	25
	WF2_2	38	37	36	44
	WM1_3	23	24	25.5	27
	WM2_3	28	29	32.5	34
	WF1_3	28	28	31	32
	WF2_3	30	26	27	29
Bt F→NF	WM3_1	41	45	46	50
	WM4_1	45	48	49	54
	WF3_1	31	30	31	34
	WF4_1	24.5	25	25	31
	WM3_2	47	45	44	44
	WM4_2	33	32	31	36
	WF3_2	22	21	19	22
	WF4_2	31	31	35	36
	WM3_3	30	34	34.5	39
	WM4_3	32	23	25	28
	WF3_3	30	30	31	34
	WF4_3	32	35	36	37
BtΔsusCD ID→LD	KM1_1	42	47	48	50
	KM2_1	40	39	41	49
	KF1_1	28	29	31	31
	KF2_1	30	32	32	33
	KM1_2	41	41	43	45
	KM2_2	37	38	37	37
	KF2_2	33	33	35	36.5
	KF3_2	31	31.5	34	35.5
	KM1_3	37.5	40	45	46
	KM2_3	35	35	37	39
	KF1_3	30	32	34	32
	KF2_3	28	31	34	35
BtΔsusCD LD→ID	KM3_1	34	36	35	39
	KM4_1	41	42	41	48
	KF3_1	33	35	35	35
	KF4_1	27	28	27	29
	KM3_2	41	41	39	45
	KM4_2	35	35	36	35.5
	KF4_2	33	34	35.5	33.5
	KM3_3	39	40	42	46
	KM4_3	39.5	40	42	45
	KF3_3	23	24	23	25
	KF4_3	26	27	28	31
BtBo-susCD F→NF	IM1_1	44	38	46	50
	IM2_1	44	46	49	53
	IF1_1	31	31	32	32
	IF2_1	33	35	37	40
	IM1_2	33	33	34	35
	IM2_2	41	42	43	47
	IF1_2	25	24.5	25	28
	IF2_2	32	32	34	36
	IM1_3	33	34	35	38
	IM2_3	31	34	34	37
	IF1_3	27	35	33	36
	IF2_3	27	31	31	30
BtBo-susCD NF→F	IM3_1	45	45	46	54
	IM4_1	43	43	47	54
	IF3_1	30	31	31	33
	IF4_1	30	30	32	33
	IM3_2	37	38	38	38
	IM4_2	42	42	42	44
	IF3_2	33	34	35	39
	IF4_2	32	33	32	36
	IM3_3	36	39	43	47
	IM4_3	33	35	35	39
	IF3_3	25	32	32	37
	IF4_3	26	31	31	32
Notes:
W = Bt
K = BtΔsusCD
I = BtBo-susCD
M = male
F = female
x_y where x = mouse # and y = experiment #
NF = non-fermentable
F = fermentable
ID = inulin diet
LD = levan diet

## Sheet: Extended Data Fig. 3c
Raw data for Extended Fig. 3c: Fecal bacterial load for mice colonized with Bt, BtΔsusCD, and BtBo-susCD
Fecal bacterial load (CFU in 100 mg/ml feces)		Post-colonization Day 5 (1st diet)	Post-colonization Day 15 (2nd diet)
Bt NF→F	WM1_1	42000000	39000000
	WM2_1	36000000	24000000
	WM1_2	140000000	370000000
	WM2_1	105000000	240000000
	WF1_2	470000000	230000000
	WF2_2	460000000	55000000
	WM1_3	240000000	370000000
Bt F→NF	WM3_1	290000000	100000000
	WM4_1	48000000	200000000
	WF3_1	13000000	49000000
	WF4_1	38000000	62000000
	WM3_2	630000000	310000000
	WF3_2	390000000	350000000
	WF4_2	690000000	570000000
	WM3_3	310000000	570000000
	WF3_3	130000000	170000000
BtΔsusCD ID→LD	KM1_1	63000000	48000000
	KF1_1	44000000	220000000
	KF2_1	60000000	10000000
	KM1_2	360000000	26000000
	KM2_2	350000000	260000000
	KF2_2	310000000	210000000
	KF3_2	78000000	60000000
	KM1_3	150000000	150000000
	KF1_3	59000000	11000000
	KF2_3	190000000	160000000
BtΔsusCD LD→ID	KM3_1	22000000	240000000
	KM4_1	260000000	140000000
	KF3_1	26000000	140000000
	KF4_1	19000000	190000000
	KM3_2	86000000	510000000
	KM4_2	510000000	240000000
	KM3_3	47000000	190000000
	KF3_4	10000000	310000000
BtBo-susCD F→NF	IM1_1	61000000	51000000
	IM2_1	52000000	67000000
	IF1_1	44000000	52000000
	IF2_1	39000000	50000000
	IM1_2	71000000	520000000
	IM2_2	50000000	410000000
	IF1_2	230000000	370000000
	IF2_2	56000000	93000000
	IM1_3	170000000	720000000
	IM2_3	960000000	690000000
	IF1_3	440000000	910000000
	IF2_3	360000000	730000000
BtBo-susCD NF→F	IM3_1	25000000	58000000
	IM4_1	54000000	66000000
	IF3_1	63000000	210000000
	IF4_1	45000000	58000000
	IM3_2	470000000	300000000
	IM4_2	51000000	51000000
	IF3_2	111000000	45000000
	IF4_2	132000000	60000000
	IM3_3	240000000	470000000
	IM4_3	410000000	210000000
	IF3_3	470000000	290000000
Notes:
W = Bt
K = BtΔsusCD
I = BtBo-susCD
M = male
F = female
x_y where x = mouse # and y = experiment #
NF = non-fermentable
F = fermentable
ID = inulin diet
LD = levan diet

## Sheet: Extended Data Fig. 3d
Raw data for Extended Data Fig. 3d: Overnight diet intake for mice colonized with Bt, BtΔsusCD, and BtBo-susCD by diet order
		Overnight ID intake (g)	Overnight LD intake (g)
Bt NF→F	WM1_1	3.5	1.5
	WM2_1	2.5	2.5
	WF1_1	2	2
	WF2_1	1.5	2
	WM1_2	2	2
	WM2_2	3	1.5
	WF1_2	1.5	1
	WF2_2	3.5	1
	WM1_3	3	0.5
	WM2_3	2.5	1
	WF1_3	1.5	3
	WF2_3	1	2
Bt F→NF	WM3_1	2	2
	WM4_1	2	1.5
	WF3_1	2	2
	WF4_1	2.5	1
	WM3_2	3.5	0.5
	WM4_2	1.5	2
	WF3_2	2	0.5
	WF4_2	3	3.5
	WM3_3	1.5	1.5
	WM4_3	1.5	1.5
	WF3_3	2.5	1.5
	WF4_3	4	0.5
BtΔsusCD ID→LD	KM1_1	3	1
	KM2_1	4	1
	KF1_1	3	1.5
	KF2_1	3	1
	KM1_2	1.5	1
	KM2_2	1	2.5
	KF2_2	2.5	2
	KF3_2	1.5	2
	KM1_3	2.5	2
	KM2_3	2	2
	KF1_3	1.5	2
	KF2_3	3	1.5
BtΔsusCD LD→ID	KM3_1	1.5	1.5
	KM4_1	2.5	3.5
	KF3_1	2.5	2
	KF4_1	2.5	1
	KM3_2	1.5	1.5
	KM4_2	2	2
	KF4_2	2	3
	KM3_3	2	2.5
	KM4_3	1	2
	KF3_3	1.5	2.5
	KF4_3	1.5	2.5
BtBo-susCD F→NF	IM1_1	3	1
	IM2_1	3	1
	IF1_1	2	2
	IF2_1	3	3.5
	IM1_2	2	2.5
	IM2_2	2	1
	IF1_2	0.5	1.5
	IF2_2	3	2.5
	IM1_3	1.5	3
	IM2_3	2.5	1
	IF1_3	2	2
	IF2_3	2	1
BtBo-susCD NF→F	IM3_1	3	1
	IM4_1	2.5	3
	IF3_1	2.5	1.5
	IF4_1	2.5	2
	IM3_2	2	2.5
	IM4_2	1.5	4
	IF3_2	1	2.5
	IF4_2	2.5	3.5
	IM3_3	1.5	3.5
	IM4_3	1	3.5
	IF3_3	2	3
	IF4_3	1.5	2.5
Notes:
W = Bt
K = BtΔsusCD
I = BtBo-susCD
M = male
F = female
x_y where x = mouse # and y = experiment #
NF = non-fermentable
F = fermentable
