# Supplementary material for: Complex carbohydrate utilization by gut bacteria modulates host food consumption
Source: Nat Commun. 2025 Sep 25;16:8408. doi: 10.1038/s41467-025-63372-8 (PMC12462444; doi:10.1038/s41467-025-63372-8)
Supplement: Supplementary file 3 — Source Data [file 41467_2025_63372_MOESM3_ESM.zip › 080425 KY Source Data Files/Data S8 - Source Data for Extended Data Figure 4.xlsx]

## Sheet: Extended Data Fig. 4a
Raw data for Extended Data Fig. 4a: Growth curves for Bo and BoΔsusCD on fructan diets
CFU (colony forming units) plated at each time point
MM + 5% cellulose diet	Bo			BoΔsusCD
Time (hours)	colony #1	colony #2	colony #3	colony #1	colony #2	colony #3
0	10300000	6350000	4050000	8100000	8300000	9650000
6.25	11000000	9950000	5500000	12100000	8850000	6700000
12	19200000	13700000	10100000	11400000	18200000	17000000
14	17800000	8900000	9800000	9300000	21400000	8400000
24	18100000	8050000	8150000	13700000	9950000	7950000
MM + 5% inulin diet	Bo			BoΔsusCD
Time (hours)	colony #1	colony #2	colony #3	colony #1	colony #2	colony #3
0	5250000	6800000	4350000	9250000	7150000	8450000
6.25	108000000	99500000	138000000	17900000	13400000	19800000
12	328000000	109000000	121000000	12500000	19900000	24700000
14	139000000	136000000	101000000	16900000	79000000	19700000
24	1080000000	181000000	1070000000	92000000	132000000	134000000

## Sheet: Extended Data Fig. 4b
Raw data for Extended Fig. 4b: Body weight for mice colonized with Bo and BoΔsusCD
		Habituation		1st diet	2nd diet
Mouse weight (g)		Day 0	Day 6	Day 14	Day 27
Bo NF→F	WM1_1	35	37	40.5	42
	WM2_1	34	35	36.5	37
	WF1_1	29	28	29	30
	WF2_1	26	27	29	31
	WM1_2	38	41	42	43
	WM2_2	38	37	41	41
	WF1_2	31	34	36	35
	WF2_2	31	32	34	33
Bo F→NF	WM3_1	30	31	32.5	34
	WM4_1	29	29	29.5	31
	WF3_1	29	28	29	30
	WF4_1	27	27	28	30
	WM3_2	37	38	39	41
	WF3_2	37	39	38	44
	WF4_2	31	31	33	34
BoΔsusCD CD→ID	KM1_1	28	28	30	33
	KM2_1	35	36	40	41
	KF1_1	26	26	27.5	30.5
	KF2_1	21	22	23.5	25.5
	KM1_2	41	40	43	43
	KM2_2	35	35.5	37	37
	KF1_2	31	32	34	36
	KF2_2	26	27.5	31	32
BoΔsusCD ID→CD	KM3_1	38	38	40	40
	KM4_1	37	37	39	39
	KF3_1	25	25	27.5	28
	KF4_1	25	25	28.5	31
	KM3_2	43	41.5	43	44
	KM4_2	35	34.5	36	39
	KF3_2	29	30	33	36
	KF4_2	30	32	33	35
Notes:
W = Bo
K = BoΔsusCD
M = male
F = female
x_y where x = mouse # and y = experiment #
NF = non-fermentable
F = fermentable
CD = cellulose diet
ID = inulin diet

## Sheet: Extended Data Fig. 4c
Raw data for Extended Fig. 4c: Fecal bacterial load for mice colonized with Bo and BoΔsusCD
Fecal bacterial load (CFU in 100 mg/ml feces)		Post-colonization Day 5 (1st diet)	Post-colonization Day 15 (2nd diet)
Bo NF→F	WM1_1	25000000	42000000
	WM2_1	19000000	15000000
	WF1_1	11000000	42000000
	WF2_1	12000000	47000000
	WM1_2	30000000	42000000
	WF1_2	7400000	39000000
	WF2_2	6000000	280000000
Bo F→NF	WM3_1	35000000	18000000
	WM4_1	23000000	22000000
	WF3_1	40000000	28000000
	WF4_1	18000000	17000000
	WM3_2	42000000	7300000
	WF3_2	60000000	27000000
	WF4_2	70000000	4900000
BoΔsusCD CD→ID	KM1_1	16000000	34000000
	KM2_1	16000000	270000000
	KF1_1	33000000	41000000
	KF2_1	21000000	39000000
	KM1_2	7600000	49000000
	KM2_2	22000000	32000000
	KF1_2	39000000	43000000
	KF2_2	28000000	34000000
BoΔsusCD ID→CD	KM3_1	39000000	26000000
	KM4_1	30000000	33000000
	KF3_1	35000000	17000000
	KF4_1	40000000	2700000
	KM3_2	91000000	19000000
	KM4_2	43000000	17000000
	KF3_2	36000000	15000000
	KF4_2	24000000	17000000
Notes:
W = Bo
K = BoΔsusCD
M = male
F = female
x_y where x = mouse # and y = experiment #
NF = non-fermentable
F = fermentable
CD = cellulose diet
ID = inulin diet

## Sheet: Extended Data Fig. 4d 
Raw data for Extended Fig. 4d: Overnight diet intake for mice colonized with Bo and BoΔsusCD by diet order
		Overnight CD intake (g)	Overnight ID intake (g)
Bo NF→F	WM1_1	1	3
	WM2_1	3	2
	WF1_1	2	2.5
	WF2_1	1.5	3
	WM1_2	2.5	2
	WM2_2	3.5	2
	WF1_2	2.5	2
	WF2_2	4	1
Bo F→NF	WM3_1	2	2
	WM4_1	1.5	3
	WF3_1	2	2
	WF4_1	3.5	2
	WM3_2	2.5	2.5
	WF3_2	3.5	2.5
	WF4_2	2	2.5
BoΔsusCD CD→ID	KM1_1	2	1.5
	KM2_1	2.5	2
	KF1_1	2	1
	KF2_1	2.5	1.5
	KM1_2	2.5	3
	KM2_2	1.5	3
	KF1_2	4	5
	KF2_2	2.5	3.5
BoΔsusCD ID→CD	KM3_1	1.5	2
	KM4_1	3	4
	KF3_1	1	3
	KF4_1	1	2.5
	KM3_2	2	1.5
	KM4_2	2.5	3.5
	KF3_2	3	4
	KF4_2	2	1.5
Notes:
W = Bo
K = BoΔsusCD
M = male
F = female
x_y where x = mouse # and y = experiment #
NF = non-fermentable
F = fermentable
CD = cellulose diet
ID = inulin diet
